# Supplementary material for: Characterization of Phytopythium Species Involved in the Establishment and Development of Kiwifruit Vine Decline Syndrome
Source: Microorganisms. 2023 Jan 15;11(1):216. doi: 10.3390/microorganisms11010216 (PMC9862930; doi:10.3390/microorganisms11010216)
Supplement: Supplementary file 1 [file microorganisms-11-00216-s001.zip]

Archive with 1 entries (1 files):
- microorganisms-2097359-supplementary.pdf
